# Supplementary material for: Modeling connectivity to identify current and future anthropogenic barriers to movement of large carnivores: A case study in the American Southwest
Source: Ecol Evol. 2017 Apr 18;7(11):3762–72. doi: 10.1002/ece3.2939 (PMC5468141; doi:10.1002/ece3.2939)
Supplement: Supplementary file 5 [file ECE3-7-3762-s005.xlsx]

## Sheet: PinchPointSelec_ISincr2030.csv
IS_Percent_Incr	Cumul_Current	Latitude	Longitude
4.13	8311	-114.053	35.2227
4.351	8446	-114.062	35.2122
4.51	8352	-114.045	35.1876
4.13	8500	-111.743	34.9951
6.54	8652	-111.726	34.9157
4.51	8321	-111.734	34.8966
4.61	8425	-112.005	34.7507
4.13	8425	-112.003	34.7419
4.13	8462	-111.846	34.5732
4.216	8452	-112.645	33.8885
4.351	8300	-112.07	33.8888
4.351	8539	-112.055	33.8727
5.844	8454	-111.841	33.9026
6.0843	8256	-111.85	33.8923
4.254	8416	-111.839	33.8938
4.81	8710	-111.817	33.8967
4.581	8275	-111.934	33.8715
4.158	8560	-111.837	33.8849
6.226	8275	-111.932	33.8627
4.535	8432	-111.91	33.8657
5.252	8294	-111.857	33.8731
4.989	8294	-111.846	33.8746
8.326	8560	-111.825	33.8776
6.084	8703	-111.803	33.8806
4.769	8279	-112.121	33.818
7.014	8428	-111.885	33.851
5.92	8428	-111.875	33.8525
6.49	8428	-111.884	33.8422
7.21	8428	-111.873	33.8437
5.42	8265	-111.957	33.8229
7.43	8304	-112.174	33.7016
7.17	8335	-111.86	33.7275
4.569	8282	-112.158	33.6766
4.581	8250	-111.862	33.6818
5.98	8505	-112.042	33.5931
7.21	8259	-111.762	33.6231
5.83	8608	-112.038	33.5755
7.21	8478	-111.792	33.6098
5.704	8574	-111.781	33.6113
8.97	8284	-111.983	33.5742
8.13	8632	-111.779	33.6025
8.97	8284	-111.981	33.5653
7.17	8632	-111.778	33.5936
19.19	8255	-111.983	33.5197
7.17	8411	-111.972	33.5212
7.17	8403	-111.959	33.5139
6.076	8404	-111.66	33.5009
5.803	8459	-111.648	33.4936
4.899	8273	-111.646	33.4847
4.351	8348	-111.261	33.5369
5.704	8601	-111.555	33.4699
4.51	8440	-111.544	33.4714
4.61	8315	-111.542	33.4626
10.67	8545	-111.996	33.3725
4.23	8302	-111.975	33.3755
4.51	8368	-111.312	33.2942
4.61	8415	-111.31	33.2853
4.519	8926	-111.106	33.3036
5.884	8356	-114.387	32.6899
4.51	8412	-114.385	32.6811
4.158	8482	-114.374	32.6829
4.158	8438	-114.372	32.6741
4.535	8453	-114.36	32.667
5.182	8399	-114.019	32.704
8.357	8462	-111.392	32.6477
4.519	8249	-111.029	32.4516
4.51	8824	-111.135	32.3828
5.182	8669	-111.155	32.3711
4.519	8482	-111.123	32.3208
4.216	8385	-110.846	32.3398
4.51	8280	-110.855	32.3295
5.182	8451	-110.765	32.3141
4.519	8821	-110.722	32.3107
4.216	8548	-110.731	32.3005
5.182	9154	-110.72	32.3019
4.519	9154	-110.709	32.3033
4.351	8272	-111.087	32.244
5.182	9066	-110.708	32.2944
5.182	8511	-110.715	32.2753
6.21	8337	-111.1	32.1968
4.23	8725	-111.077	32.1908
4.8	8612	-111.075	32.182
