# Supplementary material for: Modeling connectivity to identify current and future anthropogenic barriers to movement of large carnivores: A case study in the American Southwest
Source: Ecol Evol. 2017 Apr 18;7(11):3762–72. doi: 10.1002/ece3.2939 (PMC5468141; doi:10.1002/ece3.2939)
Supplement: Supplementary file 6 [file ECE3-7-3762-s006.xlsx]

## Sheet: PinchPointSelec_AADT2013.csv
Route	Milepost	AADT_2013	Cumul_Current	Latitude	Longitude
I 008	20	14974	8430	-114.32	32.6669
I 008	125	5715	8293	-112.578	32.9055
I 008	127	5715	8337	-112.544	32.9073
I 008	17	14974	8125	-114.364	32.66
I 008	18	14974	8326	-114.348	32.6591
I 008	19	14974	8424	-114.331	32.6605
I 008	54	9672	8344	-113.752	32.7253
I 008	55	9728	8306	-113.735	32.7286
I 008	151	5133	8154	-112.145	32.8347
I 008	151	5133	8154	-112.145	32.835
I 008	54	9672	8344	-113.752	32.7257
I 008	55	9728	8205	-113.736	32.7289
I 008	18	14974	8381	-114.347	32.66
I 008	17	14974	8125	-114.364	32.6608
I 008	125	5715	8293	-112.578	32.9058
I 008	19	14974	8424	-114.33	32.6599
I 008	21	14974	8193	-114.312	32.6707
I 008	151	5343	8230	-112.131	32.8348
I 010	86	20935	8143	-113.064	33.5201
I 010	86	20935	8143	-113.07	33.5212
I 010	219	43342	8159	-111.396	32.6492
I 010	219	34081	8462	-111.39	32.6458
I 010	219	43342	8462	-111.393	32.6482
I 010	242	58255	8494	-111.133	32.4023
I 010	242	58255	8494	-111.132	32.4024
I 015	21	19627	8224	-113.755	36.9682
I 015	22	19627	8136	-113.739	36.9706
I 015	23	19627	8493	-113.721	36.9704
I 015	24	19627	8428	-113.705	36.9738
I 015	26	19627	8182	-113.671	36.9795
I 015	13	17683	8206	-113.861	36.9198
I 015	14	17683	8402	-113.846	36.917
I 015	15	17683	8453	-113.833	36.9199
I 015	16	17683	8305	-113.827	36.9328
I 015	17	17683	8305	-113.815	36.9417
I 015	18	17683	8167	-113.802	36.9508
I 015	20	19627	8365	-113.769	36.9596
I 017	236	37223	8131	-112.129	33.9682
I 017	236	37223	8131	-112.129	33.9683
I 017	252	28369	8326	-112.132	34.1939
I 017	252	28369	8527	-112.133	34.1896
I 017	236	37223	8131	-112.13	33.9667
I 017	252	28369	8527	-112.132	34.1896
I 017	289	21113	8175	-111.859	34.6122
I 040	42	11438	8165	-114.117	35.1049
I 040	82	13076	8232	-113.526	35.1688
I 040	48	33120	8295	-114.068	35.1909
S 051	7	145575	8181	-112.038	33.5584
S 051	8	145575	8227	-112.028	33.5678
S 051	7	142167	8135	-112.038	33.5557
S 051	7	145575	8227	-112.038	33.5624
S 051	7	21171	8227	-112.037	33.5595
S 051	8	145575	8181	-112.025	33.5713
S 068	12	7238	8470	-114.389	35.2203
S 068	13	7238	8411	-114.375	35.2283
S 068	7	7238	8261	-114.45	35.1881
S 068	8	7238	8236	-114.435	35.1957
S 068	11	7238	8713	-114.402	35.2104
S 085	138	8901	8278	-112.651	33.1915
S 085	138	8901	8278	-112.651	33.1923
S 087	142	5648	8231	-111.642	33.0257
S 087	205	8627	8231	-111.503	33.6931
S 087	206	8627	8148	-111.506	33.7065
S 087	207	8627	8583	-111.511	33.7198
S 087	208	8627	8151	-111.507	33.7335
S 087	210	8627	8515	-111.495	33.76
S 087	211	8627	8525	-111.493	33.7727
S 087	212	8627	8668	-111.494	33.7881
S 087	213	8627	8299	-111.489	33.8015
S 087	214	8627	8460	-111.486	33.8145
S 087	215	8627	8398	-111.476	33.824
S 087	216	8627	8307	-111.471	33.8374
S 087	217	8627	8359	-111.47	33.851
S 087	219	8526	8630	-111.46	33.8755
S 087	220	8526	8656	-111.452	33.8876
S 087	221	8526	8766	-111.456	33.9004
S 087	222	8526	8495	-111.451	33.913
S 087	230	8526	8313	-111.384	33.9741
S 087	223	8526	8209	-111.451	33.9243
S 087	226	8526	8153	-111.437	33.9466
S 087	227	8526	8199	-111.422	33.9485
S 087	229	8526	8203	-111.392	33.9612
S 087	231	8526	8154	-111.383	33.9868
S 087	233	8526	8150	-111.36	34.0006
S 087	234	8526	8235	-111.36	34.0135
S 095	193	8471	8239	-114.35	34.6136
S 095	192	8471	8215	-114.364	34.6041
S 095	191	8471	8316	-114.37	34.5908
S 095	161	5948	8153	-114.101	34.2916
S 095	168	5621	8287	-114.16	34.3657
S 095	195	8471	8453	-114.326	34.634
S 095	190	8471	8149	-114.368	34.581
S 095	157	6086	8481	-114.129	34.2624
S 095	154	6640	8156	-114.168	34.2435
S 097	155	10944	8252	-113.247	34.4277
S 179	308	12136	8396	-111.768	34.8018
SS095	167	5948	8214	-114.158	34.3611
U 060	226	10359	8270	-111.098	33.29
U 060	226	7335	8926	-111.094	33.2921
U 060	226	10359	8575	-111.097	33.2911
U 093	1	11175	8179	-114.736	36.0104
U 093	2	11175	8456	-114.723	36.0027
U 093	5	12399	8189	-114.687	35.972
U 093	157	10944	8159	-113.227	34.4093
U 093	138	7080	8334	-113.454	34.5571
U 093	136	7080	8368	-113.48	34.5711
U 093	139	7080	8643	-113.446	34.5457
U 093	68	22300	8125	-114.113	35.2131
U 093	127	7080	8167	-113.583	34.6646
U 093	135	7080	8449	-113.492	34.5798
U 093	70	22300	8244	-114.081	35.2007
U 093	140	7080	8584	-113.434	34.537
U 191	161	6296	8229	-109.291	33.0208
U 191	163	7078	8151	-109.299	33.0558
UB191	0	6862	8138	-109.56	31.334
UX093	2	11175	8588	-114.724	36.0023
UX093	1	7564	8456	-114.732	36.0134
UX093	2	12399	8312	-114.722	36.0022
I 008	54	9728	8306	-113.735	32.7279
I 008	54	5314	8424	-113.737	32.7291
I 008	150	5133	8154	-112.147	32.8352
I 008	150	5133	8154	-112.147	32.8352
I 008	151	5343	8230	-112.132	32.8359
I 010	27	18678	8153	-114.078	33.6792
I 010	86	20935	8143	-113.066	33.5207
I 010	219	43342	8462	-111.394	32.6471
I 010	242	76168	8136	-111.131	32.4006
I 010	17	17683	8305	-113.815	36.9417
I 015	21	19627	8224	-113.756	36.9682
I 015	22	19627	8136	-113.739	36.9707
I 015	23	19627	8493	-113.721	36.9704
I 015	13	17683	8206	-113.861	36.9199
I 015	14	17683	8402	-113.846	36.9172
I 015	15	17683	8453	-113.833	36.92
I 015	16	17683	8305	-113.827	36.9329
I 015	18	17683	8167	-113.802	36.9509
I 015	20	19627	8365	-113.769	36.9597
I 015	18	17683	8149	-113.801	36.9514
I 015	18	19627	8304	-113.793	36.9559
I 015	18	19627	8167	-113.797	36.9538
I 015	18	19627	8167	-113.798	36.9545
I 017	246	28263	8293	-112.141	34.1045
I 017	252	28369	8472	-112.133	34.1862
I 017	253	27322	8235	-112.127	34.1996
I 017	290	24319	8175	-111.861	34.611
I 017	291	21113	8240	-111.846	34.6179
I 017	292	21113	8252	-111.834	34.6287
I 017	303	17898	8149	-111.7	34.7327
I 017	236	37223	8131	-112.127	33.9682
I 017	252	27322	8527	-112.13	34.1935
I 017	236	37223	8131	-112.129	33.9666
I 017	252	27322	8527	-112.131	34.1936
I 017	289	24319	8175	-111.861	34.6105
I 017	293	21324	8136	-111.817	34.6389
I 017	293	21324	8136	-111.817	34.6402
I 040	46	12177	8212	-114.086	35.1563
I 040	48	12177	8407	-114.067	35.1875
I 040	48	33120	8233	-114.067	35.195
I 040	48	33120	8295	-114.066	35.1909
S 051	7	145575	8181	-112.039	33.5582
S 051	7	145575	8181	-112.039	33.5581
S 051	7	145575	8181	-112.039	33.5593
S 068	7	7238	8261	-114.45	35.1879
S 068	8	7238	8236	-114.435	35.1954
S 068	13	7238	8411	-114.375	35.2281
S 068	11	7238	8713	-114.402	35.2102
S 068	12	7238	8470	-114.389	35.2201
S 086	167	30259	8272	-111.06	32.1745
S 086	168	30259	8165	-111.043	32.1776
S 086	168	30259	8165	-111.043	32.1777
S 086	167	30259	8272	-111.06	32.1747
S 087	229	8526	8203	-111.392	33.9618
S 087	234	8526	8235	-111.36	34.0136
S 087	233	8526	8150	-111.36	34.0008
S 087	227	8526	8199	-111.422	33.9486
S 087	231	8526	8154	-111.383	33.9868
S 087	226	8526	8153	-111.437	33.9467
S 087	230	8526	8313	-111.385	33.9741
S 087	205	8627	8231	-111.503	33.6932
S 087	206	8627	8148	-111.506	33.7068
S 087	207	8627	8533	-111.511	33.7195
S 087	208	8627	8151	-111.508	33.7337
S 087	210	8627	8515	-111.497	33.7596
S 087	211	8627	8525	-111.493	33.7727
S 087	212	8627	8668	-111.494	33.7881
S 087	213	8627	8299	-111.489	33.8018
S 087	214	8627	8460	-111.485	33.8129
S 087	215	8627	8398	-111.476	33.8238
S 087	216	8627	8307	-111.471	33.837
S 087	217	8627	8359	-111.471	33.8502
S 087	219	8526	8630	-111.461	33.8756
S 087	220	8526	8656	-111.452	33.8876
S 087	221	8526	8766	-111.456	33.9004
S 087	222	8526	8495	-111.451	33.913
S 101	20	176126	8158	-112.166	33.6694
S 101	20	22233	8311	-112.17	33.669
S 101	20	176126	8158	-112.165	33.6694
SA089	369	13992	8145	-111.839	34.8464
SB040	71	33120	8295	-114.066	35.1908
SX093	2	11175	8588	-114.724	36.0023
SX093	2	12399	8312	-114.722	36.0022
SX093	1	7564	8456	-114.732	36.0134
U 060	230	7335	8613	-111.06	33.3111
U 060	235	7335	8199	-110.999	33.3428
U 060	240	7335	8154	-110.929	33.3691
U 060	214	9287	8130	-111.306	33.2576
U 060	228	7335	8926	-111.09	33.3025
U 060	229	7335	8759	-111.074	33.3072
U 060	231	7335	8407	-111.048	33.3133
U 060	232	7335	8517	-111.035	33.3194
U 060	234	7335	8400	-111.016	33.3406
U 060	238	7335	8281	-110.959	33.3631
U 060	239	7335	8388	-110.943	33.3621
U 060	237	7335	8541	-110.975	33.363
U 060	236	7335	8173	-110.987	33.3519
U 060	233	7335	8660	-111.03	33.3328
U 060	224	9287	8308	-111.145	33.2841
U 060	221	9287	8287	-111.193	33.2723
U 060	222	9287	8134	-111.177	33.2765
U 060	219	9287	8184	-111.226	33.2747
U 060	223	9287	8878	-111.161	33.2811
U 060	227	7335	8575	-111.095	33.2919
U 060	217	9287	8154	-111.256	33.2642
U 060	218	9287	8183	-111.241	33.2709
U 060	221	9287	8363	-111.193	33.2728
U 060	222	9287	8134	-111.177	33.2768
U 060	214	9287	8130	-111.306	33.2579
U 060	217	9287	8154	-111.256	33.2646
U 060	218	9287	8183	-111.242	33.2718
U 060	226	10359	8575	-111.096	33.2905
U 089	548	6070	8868	-111.475	36.9187
U 089	549	6342	8449	-111.474	36.9322
U 089	467	6762	8517	-111.411	35.8784
U 089	547	8570	8328	-111.484	36.906
U 093	5	12399	8189	-114.688	35.9718
U 093	2	11175	8456	-114.723	36.0026
U 093	1	11175	8179	-114.736	36.0103
U 093	127	7080	8167	-113.583	34.6645
U 093	71	33120	8295	-114.066	35.1908
U 093	68	22300	8125	-114.113	35.2129
U 093	136	7080	8368	-113.48	34.5707
U 093	138	7080	8334	-113.455	34.5572
U 093	139	7080	8643	-113.446	34.5455
U 093	71	33120	8295	-114.068	35.1909
U 093	135	7080	8449	-113.493	34.5796
U 093	140	7080	8584	-113.434	34.5369
U 093	70	22300	8244	-114.081	35.2006
U 093	157	10944	8159	-113.227	34.4092
U 160	382	5206	8351	-110.432	36.6471
U 160	381	5206	8293	-110.444	36.6368
UX191	163	7078	8151	-109.299	33.0558
UX191	164	7078	8151	-109.3	33.0563
I 008	54	9728	8205	-113.734	32.7288
I 008	150	5133	8154	-112.148	32.8352
I 008	151	5343	8230	-112.133	32.8353
I 010	84	20935	8206	-113.109	33.5271
I 010	27	18678	8153	-114.078	33.6789
I 010	26	20672	8153	-114.084	33.6797
I 017	236	37223	8131	-112.128	33.9683
I 018	252	28369	8527	-112.133	34.1897
I 019	291	21113	8240	-111.847	34.618
I 020	292	21113	8252	-111.836	34.6303
I 021	294	21324	8136	-111.807	34.6443
I 022	303	17898	8149	-111.701	34.7338
I 023	236	37223	8131	-112.128	33.9667
I 024	236	37223	8131	-112.127	33.9686
I 025	252	27322	8326	-112.131	34.1961
I 026	293	21324	8136	-111.817	34.6399
I 040	82	13076	8232	-113.526	35.1681
I 040	42	11438	8165	-114.116	35.1047
I 040	46	12177	8212	-114.086	35.1558
S 051	7	145575	8181	-112.038	33.5581
S 051	8	145575	8423	-112.028	33.5679
S 080	348	5458	8179	-109.827	31.4429
S 080	346	5458	8183	-109.854	31.4314
S 080	347	5458	8179	-109.839	31.437
S 085	138	8901	8278	-112.652	33.1916
S 085	143	11992	8227	-112.635	33.2628
S 085	138	13871	8278	-112.649	33.1964
S 179	308	12136	8396	-111.769	34.8015
SA089	375	5024	8206	-111.755	34.8747
SA089	369	13992	8145	-111.839	34.8462
SL089	547	8570	8480	-111.482	36.9089
SL089	550	6947	8473	-111.472	36.9256
U 093	67	22300	8125	-114.118	35.2181
U 095	39	7070	8248	-114.411	32.7623
I 010	242	58255	8291	-111.144	32.41
I 010	243	76168	8136	-111.13	32.4007
I 010	318	15865	8168	-110.104	32.0324
I 010	220	34081	8462	-111.391	32.6459
I 010	242	58255	8291	-111.144	32.4097
I 010	243	76168	8339	-111.131	32.4005
I 010	318	15865	8168	-110.104	32.0323
I 011	242	6593	8725	-111.132	32.4003
I 012	242	6593	8725	-111.132	32.4003
I 013	243	76168	8339	-111.131	32.4001
I 014	242	58255	8291	-111.144	32.4095
I 015	0	43342	8159	-111.396	32.649
I 008	55	9728	8205	-113.736	32.73
I 010	243	76168	8136	-111.13	32.401
I 010	242	76168	8136	-111.13	32.4006
I 010	242	58255	8494	-111.132	32.4024
I 040	21	15325	8344	-114.153	34.8042
I 040	42	11438	8165	-114.117	35.1049
I 040	51	33120	8262	-114.048	35.2145
I 040	46	12177	8212	-114.086	35.1561
I 040	48	12177	8616	-114.073	35.1795
I 040	47	12177	8563	-114.074	35.1655
I 040	50	33120	8552	-114.061	35.2061
I 040	50	33120	8552	-114.061	35.2059
I 040	46	12177	8212	-114.086	35.1559
I 040	47	12177	8563	-114.074	35.1655
I 040	48	12177	8616	-114.073	35.1795
I 040	51	33120	8262	-114.048	35.2142
