# Supplementary material for: Modeling connectivity to identify current and future anthropogenic barriers to movement of large carnivores: A case study in the American Southwest
Source: Ecol Evol. 2017 Apr 18;7(11):3762–72. doi: 10.1002/ece3.2939 (PMC5468141; doi:10.1002/ece3.2939)
Supplement: Supplementary file 7 [file ECE3-7-3762-s007.xlsx]

## Sheet: PinchPointSelec_AADT2030.csv
Route	Milepost	AADT_2010	AADT_2030	Cumul_Current	Latitude	Longitude
S 077	140	2700	3700	8821	-110.755	33.0073
S 077	155	2700	3700	8162	-110.805	33.1661
S 077	145	2700	3700	8346	-110.725	33.0638
S 077	157	2700	3700	8511	-110.805	33.1921
S 077	143	2700	3700	8200	-110.727	33.0407
S 077	144	2700	3700	8346	-110.717	33.0508
S 077	146	2700	3700	8331	-110.722	33.0766
S 077	142	2700	3700	8375	-110.731	33.0276
S 077	141	2700	3700	8375	-110.745	33.0188
S 077	156	2700	3700	8605	-110.811	33.1789
S 077	158	2700	3700	8388	-110.801	33.206
S 077	159	2700	3700	8180	-110.794	33.218
S 077	139	2700	3700	8821	-110.767	33.0001
S 089	275	2800	3400	8198	-112.761	34.2014
S 089	269	2800	3400	8211	-112.833	34.1726
S 089	272	2800	3400	8257	-112.801	34.207
S 089	273	2800	3400	8155	-112.787	34.2044
S 089	274	2800	3400	8217	-112.775	34.2023
S 089	276	2800	3400	8349	-112.754	34.2077
S 089	275	2800	3400	8405	-112.763	34.2017
S 089	274	2800	3400	8359	-112.779	34.2016
S 089	272	2800	3400	8257	-112.802	34.2071
S 073	310	2500	3300	8167	-110.256	34.0039
S 086	129	2500	3100	8212	-111.667	32.0093
S 086	127	2500	3100	8131	-111.696	31.9971
S 088	211	1900	3100	8593	-111.425	33.5331
S 088	203	1900	3100	8232	-111.468	33.4881
S 088	204	1900	3100	8582	-111.462	33.5012
S 088	205	1900	3100	8580	-111.456	33.5097
S 088	206	1900	3100	8467	-111.454	33.519
S 088	207	1900	3100	8876	-111.454	33.5282
S 088	208	1900	3100	8536	-111.454	33.5377
S 088	209	1900	3100	8528	-111.445	33.5435
S 088	210	1900	3100	8528	-111.436	33.5376
S 260	234	1600	4200	8243	-111.682	34.4969
U 060	295	2500	3300	8452	-110.486	33.8033
U 060	315	2500	3300	8172	-110.289	33.9826
U 060	290	2500	3300	8782	-110.502	33.7915
U 060	268	2500	3300	8212	-110.65	33.5851
U 060	289	2500	3300	8433	-110.504	33.7791
U 060	291	2500	3300	8349	-110.495	33.7911
U 060	293	2500	3300	8725	-110.505	33.7984
U 060	297	2500	3300	8748	-110.465	33.8127
U 060	298	2500	3300	8349	-110.461	33.8259
U 060	299	2500	3300	8237	-110.449	33.8328
U 060	296	2500	3300	8607	-110.476	33.8067
U 060	292	2500	3300	8782	-110.504	33.7953
U 060	288	2500	3300	8317	-110.511	33.7671
U 060	294	2500	3300	8307	-110.495	33.8011
U 060	316	2500	3300	8151	-110.282	33.9906
U 060	258	2500	3300	8354	-110.722	33.4647
U 060	292	2500	3300	8439	-110.502	33.7971
U 160	384	4800	6200	8163	-110.407	36.6685
U 160	383	4800	6200	8551	-110.421	36.659
U 160	385	4800	6200	8436	-110.393	36.6771
U 163	413	2600	3100	8157	-110.207	36.9498
U 095	74	2600	4100	8202	-114.253	33.2307
U 095	75	2600	4100	8202	-114.248	33.244
UA089	611	4000	6300	8174	-112.528	36.9712
